# Supplementary material for: Dietary Acid Load Was Positively Associated with the Risk of Hip Fracture in Elderly Adults
Source: Nutrients. 2022 Sep 10;14(18):3748. doi: 10.3390/nu14183748 (PMC9503794; doi:10.3390/nu14183748)
Supplement: Supplementary file 1 [file nutrients-14-03748-s001.zip]

Archive with 1 entries (1 files):
- nutrients-1905506-supplementary.pdf
